# Supplementary material for: Mouse Breast Carcinoma Monocytic/Macrophagic Myeloid-Derived Suppressor Cell Infiltration as a Consequence of Endothelial Dysfunction in Shb-Deficient Endothelial Cells Increases Tumor Lung Metastasis
Source: Int J Mol Sci. 2021 Oct 25;22(21):11478. doi: 10.3390/ijms222111478 (PMC8583852; doi:10.3390/ijms222111478)
Supplement: Supplementary file 1 [file ijms-22-11478-s001.zip]

Archive with 1 entries (1 files):
- ijms-1378541-supplementary.pdf
